# Supplementary material for: High prevalence of vaterite in sagittal otoliths causes hearing impairment in farmed fish
Source: Sci Rep. 2016 Apr 28;6:25249. doi: 10.1038/srep25249 (PMC4848507; doi:10.1038/srep25249)
Supplement: Supplementary Dataset 1 [file srep25249-s1.xls]

## Sheet: Sheet1
Supplementary Dataset - High prevalence of vaterite in sagittal otoliths causes hearing impairment in farmed fish
Reimer T, Dempster T, Warren-Myers F, Jensen, AJ, Swearer SE
Location	Wild/Farmed	Otoliths vateritic (%)
Australia - Huon	Farmed	47.1
Australia - Tassal	Farmed	66.7
Canada	Farmed	29.7
Chile - Sea Flavor	Farmed	33.3
Chile - Trusal	Farmed	78.9
Norway - Hatchery 1	Farmed	41
Norway - Hatchery 2	Farmed	42.5
Norway - Hatchery 2b	Farmed	62.6
Norway - Hatchery 3	Farmed	33.3
Norway - IMR	Farmed	47
Scotland	Farmed	57.9
Åelva/Åbjøra	Wild	10
Altaelva	Wild	20
Aurlandselva	Wild	0
Bævra	Wild	15
Batnfjordelva	Wild	20
Beiarelva	Wild	26.3
Eio	Wild	0
Eira	Wild	10.5
Figgjo	Wild	15
Halselva	Wild	15.8
Lærdalselva	Wild	22.2
Lakselva (Misvær)	Wild	0
Mandalselva	Wild	35
Namsen	Wild	10.3
Numedalslågen	Wild	5.6
Orkla	Wild	0
Osenvassdraget	Wild	0
Saltdalselva	Wild	15.7
Skjoma	Wild	10
Strynselva	Wild	13.1
Surna	Wild	10.5
